# Supplementary material for: Hopomics: Humulus lupulus Brewing Cultivars Classification Based on LC-MS Profiling and Nested Feature Selection
Source: Metabolites. 2022 Oct 5;12(10):945. doi: 10.3390/metabo12100945 (PMC9609554; doi:10.3390/metabo12100945)
Supplement: Supplementary file 1 [file metabolites-12-00945-s001.zip]

Archive with 1 entries (1 files):
- metabolites-1897969-supplementary.pdf
